# Supplementary material for: Minimizing the Main Strains and Thickness Reduction in the Single Point Incremental Forming Process of Polyamide and High-Density Polyethylene Sheets
Source: Materials (Basel). 2023 Feb 16;16(4):1644. doi: 10.3390/ma16041644 (PMC9963744; doi:10.3390/ma16041644)
Supplement: Supplementary file 1 [file materials-16-01644-s001.zip]

Archive with 5 entries (5 files):
- archive_all_cases.zip
- thickness_reduction_cone_S11_case.mp4
- thickness_reduction_cone_S2_case.mp4
- thickness_reduction_pyramide_S11_case.mp4
- thickness_reduction_pyramide_S2_case.mp4
